# Supplementary material for: Genomic diversity and molecular epidemiology of Pasteurella multocida
Source: PLoS One. 2021 Apr 6;16(4):e0249138. doi: 10.1371/journal.pone.0249138 (PMC8023445; doi:10.1371/journal.pone.0249138)
Supplement: S1 Dataset — (XLSX) [file pone.0249138.s001.xlsx]

## Sheet: Sheet1
NCBI Accession	Year	Host	Continent	ST	Serogroup
GCA_000006825.1	Unknown	Avian	North America	9	F
GCA_000219315.1	Unknown	Avian	Asia	338	D
GCA_000219335.1	Unknown	Caprine	Asia	282	D
GCA_000234745.1	Unknown	Bovine	North America	79	A
GCA_000255915.1	Unknown	Swine	Asia	50	D
GCA_000259545.1	Unknown	Swine	Unknown	74	A
GCA_000291605.1	2011	Bovine	Asia	122	B
GCA_000296345.2	2011	Bovine	Asia	122	B
GCA_000298655.1	Unknown	Avian	Unknown	60	A
GCA_000298675.1	Unknown	Avian	Unknown	8	A
GCA_000409915.1	2000	Bovine	Europe	79	F
GCA_000412015.1	2004	Bovine	Europe	80	A
GCA_000412035.1	2000	Bovine	Europe	79	A
GCA_000412075.1	1990	Bovine	Europe	349	A
GCA_000412105.1	1999	Ovine	Europe	339	F
GCA_000412125.1	2000	Bovine	Europe	122	B
GCA_000413135.1	1959	Bovine	North America	80	A
GCA_000469095.1	2003	Bovine	Asia	-	B
GCA_000478235.1	1995	Bovine	Asia	79	F
GCA_000512395.1	Unknown	Swine	Unknown	13	A
GCA_000731735.1	2012	Bovine	Asia	122	B
GCA_000731745.1	2012	Bovine	Asia	122	B
GCA_000754275.1	Unknown	Unknown	Unknown	13	A
GCA_000973565.1	Unknown	Canine	Unknown	31	A
GCA_001027665.1	2011	Bovine	Asia	122	B
GCA_001027685.1	2011	Bovine	Asia	122	B
GCA_001027695.1	2012	Bovine	Asia	122	B
GCA_001027735.1	2011	Bovine	Asia	122	B
GCA_001027755.1	2006	Bovine	Asia	122	B
GCA_001027805.1	2011	Bovine	Asia	122	B
GCA_001027815.1	2009	Bovine	Asia	122	B
GCA_001027825.1	2011	Bovine	Asia	122	B
GCA_001028205.1	2011	Bovine	Asia	122	B
GCA_001028225.1	2010	Bovine	Asia	122	B
GCA_001028245.1	2011	Bovine	Asia	122	B
GCA_001029495.1	2008	Bovine	Asia	122	B
GCA_001510775.1	2015	Human	Asia	128	A
GCA_001542975.1	2011	Avian	Asia	-	A
GCA_001578435.2	Unknown	Bovine	Asia	201	A
GCA_001661585.1	2010	Avian	Asia	129	A
GCA_001662525.1	1953	Avian	Asia	129	A
GCA_001663095.1	2010	Bovine	Asia	79	A
GCA_001670425.1	2014	Avian	Asia	129	A
GCA_001670435.1	1955	Avian	Unknown	60	A
GCA_001670445.1	2012	Avian	Asia	129	A
GCA_001670455.1	2015	Avian	Asia	129	A
GCA_001670525.1	1955	Avian	Unknown	53	A
GCA_001670535.1	1962	Avian	Unknown	159	A
GCA_001670545.1	1958	Avian	Unknown	156	A
GCA_001670555.1	1965	Avian	Unknown	27	A
GCA_001670775.1	1955	Avian	Unknown	8	A
GCA_001721885.1	2013	Bovine	Asia	79	A
GCA_001723955.1	2015	Ovine	Asia	-	F
GCA_001857595.1	2016	Bovine	Asia	122	B
GCA_001874105.1	2007	Camelid	South America	321	A
GCA_001874445.1	1936	Bovine	Asia	122	B
GCA_001929465.1	2011	Bovine	North America	79	A
GCA_001929525.1	2011	Bovine	North America	79	A
GCA_001929565.1	2011	Bovine	North America	79	A
GCA_001929595.1	2011	Bovine	North America	79	A
GCA_001929655.1	2011	Bovine	North America	79	A
GCA_001929705.1	2011	Bovine	North America	79	A
GCA_001929765.1	2011	Bovine	North America	79	A
GCA_001929785.1	2011	Bovine	North America	79	A
GCA_001929855.1	2011	Bovine	North America	79	A
GCA_001929905.1	2011	Bovine	North America	79	A
GCA_001929985.1	2011	Bovine	North America	79	A
GCA_001930065.1	2011	Bovine	North America	79	A
GCA_001930115.1	2011	Bovine	North America	79	A
GCA_001930285.1	2011	Bovine	North America	79	A
GCA_001930305.1	2011	Bovine	North America	79	A
GCA_001930385.1	2011	Bovine	North America	79	A
GCA_001930405.1	2011	Bovine	North America	79	A
GCA_001930445.1	2011	Bovine	North America	79	A
GCA_001930465.1	2011	Bovine	North America	79	A
GCA_001930525.1	2011	Bovine	North America	79	A
GCA_001930605.1	2011	Bovine	North America	79	A
GCA_001930705.1	2011	Bovine	North America	79	A
GCA_001930765.1	2011	Bovine	North America	79	A
GCA_001930875.1	2011	Bovine	North America	79	A
GCA_001930895.1	2011	Bovine	North America	79	A
GCA_001930925.1	2011	Bovine	North America	79	A
GCA_001930965.1	2011	Bovine	North America	79	A
GCA_001931115.1	2014	Bovine	North America	79	A
GCA_001931145.1	2014	Bovine	North America	79	A
GCA_001931155.1	2014	Bovine	North America	79	A
GCA_001931185.1	2014	Bovine	North America	79	A
GCA_001931225.1	2014	Bovine	North America	79	A
GCA_001931235.1	2011	Bovine	North America	79	A
GCA_001931265.1	2011	Bovine	North America	79	A
GCA_001931455.1	2014	Bovine	North America	79	A
GCA_001956675.1	1984	Avian	Asia	-	A
GCA_001956795.1	Unknown	Swine	Unknown	9	F
GCA_002023805.1	2003	Rabbit	Europe	298	A
GCA_002023825.1	2003	Rabbit	Europe	298	A
GCA_002023835.1	2007	Rabbit	Europe	204	A
GCA_002023845.1	2003	Rabbit	Europe	204	A
GCA_002023885.1	2006	Rabbit	Europe	9	F
GCA_002023905.1	Unknown	Rabbit	Europe	204	A
GCA_002023925.1	Unknown	Rabbit	Europe	50	D
GCA_002023935.1	2007	Rabbit	Europe	74	A
GCA_002023945.1	2006	Rabbit	Europe	204	A
GCA_002023985.1	Unknown	Rabbit	Europe	9	F
GCA_002024005.1	Unknown	Rabbit	Europe	9	A
GCA_002024015.1	Unknown	Rabbit	Europe	9	F
GCA_002024045.1	Unknown	Rabbit	Europe	9	F
GCA_002024065.1	2003	Rabbit	Europe	9	F
GCA_002024085.1	Unknown	Rabbit	Europe	9	F
GCA_002059225.1	Unknown	Rabbit	Europe	9	F
GCA_002068175.1	Unknown	Rabbit	Europe	-	F
GCA_002073255.2	Unknown	Avian	North America	8	A
GCA_002073295.2	1958	Avian	North America	60	A
GCA_002083205.2	2014	Human	North America	242	A
GCA_002083215.2	Unknown	Avian	North America	156	A
GCA_002083245.2		Avian	North America	53	A
GCA_002083265.2	Unknown	Bovine	North America	122	B
GCA_002215925.1	2017	Ovine	Asia	-	A
GCA_002393385.1	2015	Human	North America	25	A
GCA_002591295.1	2015	Human	North America	25	A
GCA_002750755.1	2014	Swine	Asia	-	A
GCA_002750815.1	2014	Swine	Asia	74	A
GCA_002750835.1	2014	Swine	Asia	-	D
GCA_002750875.1	2014	Swine	Asia	9	F
GCA_002750885.1	2014	Swine	Asia	74	A
GCA_002817545.1	2014	Swine	Asia	-	D
GCA_002859245.1	2013	Bovine	North America	79	A
GCA_002859265.1	2013	Bovine	North America	79	A
GCA_002859285.1	2013	Bovine	North America	79	A
GCA_002859305.1	2013	Bovine	North America	79	A
GCA_002859325.1	2013	Bovine	North America	79	A
GCA_002859345.1	2013	Bovine	North America	79	A
GCA_002859365.1	2013	Bovine	North America	79	A
GCA_002859385.1	2013	Bovine	North America	79	A
GCA_002859405.1	2013	Bovine	North America	79	A
GCA_002859425.1	2013	Bovine	North America	79	A
GCA_002859445.1	2013	Bovine	North America	79	A
GCA_002859465.1	2013	Bovine	North America	80	A
GCA_002859485.1	2013	Bovine	North America	79	A
GCA_002859505.1	2013	Bovine	North America	-	A
GCA_002859525.1	2013	Bovine	North America	79	A
GCA_002859545.1	2013	Bovine	North America	79	A
GCA_002859925.1	2013	Bovine	Asia	9	F
GCA_002891825.2	2013	Bovine	Asia	79	A
GCA_002891845.2	2013	Bovine	Asia	79	A
GCA_002893985.1	2013	Bovine	Asia	122	B
GCA_002900115.1	2013	Camelid	South America	321	A
GCA_002930755.1	2016	Canine	Europe	4	F
GCA_002930775.1	2016	Human	Europe	4	F
GCA_002948995.1	2016	Human	Europe	39	A
GCA_003061265.1	2016	Rodent	Asia	-	A
GCA_003061385.1	2016	Rodent	Asia	9	F
GCA_003261435.1	2006	Bovine	Unknown	79	A
GCA_003261475.1	2010	Bovine	Unknown	79	A
GCA_003268295.1	2016	Bovine	Asia	122	B
GCA_003402875.1	2015	Swine	Asia	13	A
GCA_003402895.1	2017	Swine	Asia	13	A
GCA_003402915.1	2017	Swine	Asia	13	A
GCA_003402935.1	2017	Swine	Asia	13	A
GCA_003428945.1	2015	Avian	Asia	129	A
GCA_004114645.1	2015	Bovine	Asia	122	B
GCA_004286935.1	1987	Rabbit	Asia	129	A
GCA_004286945.1	1953	Avian	Asia	129	A
GCA_004286955.1	1989	Rabbit	Asia	129	A
GCA_004286965.1	1972	Avian	Asia	-	A
GCA_004286975.1	Unknown	Avian	Unknown	129	A
GCA_004287035.1	1986	Rabbit	Asia	5	A
GCA_004287045.1	1955	Swine	Asia	122	B
GCA_004327765.1	2001	Bovine	North America	79	A
GCA_004336735.1	2019	Feline	North America	9	F
GCA_004792555.1	2004	Avian	Asia	129	A
GCA_004792575.1	2013	Avian	Asia	129	A
GCA_004792595.1	2009	Avian	Asia	342	A
GCA_004792615.1	2015	Avian	Asia	129	A
GCA_004792635.1	2015	Avian	Asia	129	A
GCA_006232065.1	2018	Ovine	Asia	-	A
GCA_006232125.1	2017	Caprine	Asia	320	D
GCA_006274235.1	2017	Swine	Asia	13	A
GCA_006351865.1	2015	Swine	Asia	13	A
GCA_008693845.1	Unknown	Human	North America	-	A
GCA_009646155.1	2011	Bovine	North America	79	A
GCA_009663815.1	Unknown	Bovine	Asia	122	B
GCA_009739555.1	2010	Avian	Asia	129	A
GCA_009739575.1	2013	Bovine	Asia	7	A
GCA_900115485.1	Unknown	Unknown	Unknown	65	A
GCA_900187275.1	1962	Swine	Unknown	13	A
GCA_900454565.1	1983	Unknown	Unknown	54	A
GCA_900454645.1	2017	Unknown	Unknown	11	A
GCA_900454785.1	1970	Unknown	Unknown	-	A
GCA_900454845.1	1987	Unknown	Unknown	15	A
GCA_900478175.1	1964	Human	Unknown	130	A
GCA_900636625.1	1960	Bovine	Europe	65	A
GCA_900638315.1	1983	Human	Unknown	-	A
GCA_900638665.1	1963	Bovine	Asia	122	B
SRR12761954	2016	Avian	North America	318	A
SRR12761953	2016	Avian	North America	318	A
SRR12761917	2017	Avian	North America	-	A
SRR12761857	Unknown	Avian	North America	235	A
SRR12761846	2017	Avian	North America	9	F
SRR12761835	2017	Avian	North America	235	A
SRR12761909	2017	Avian	North America	235	A
SRR12761898	2017	Avian	North America	74	F
SRR12761887	2017	Avian	North America	74	D
SRR12761876	2017	Avian	North America	74	A
SRR12761952	2017	Avian	North America	245	A
SRR12761941	2018	Avian	North America	74	A
SRR12761930	2018	Avian	North America	74	A
SRR12761924	2018	Avian	North America	74	A
SRR12761923	Unknown	Avian	North America	60	A
SRR12761922	Unknown	Avian	North America	8	A
SRR12761921	Unknown	Avian	North America	235	D
SRR12761920	Unknown	Avian	North America	235	A
SRR12761919	Unknown	Avian	North America	8	A
SRR12761918	Unknown	Avian	North America	235	A
SRR12761916	2017	Avian	North America	-	A
SRR12761915	2017	Avian	North America	-	F
SRR12761866	2017	Avian	North America	-	A
SRR12761864	2017	Avian	North America	-	D
SRR12761863	2017	Avian	North America	-	D
SRR12761862	2017	Avian	North America	13	A
SRR12761861	2017	Avian	North America	-	A
SRR12761860	2017	Avian	North America	50	D
SRR12761859	2018	Avian	North America	-	A
SRR12761858	2015	Avian	North America	-	D
SRR12761856	2015	Avian	North America	-	F
SRR12761855	2018	Avian	North America	9	F
SRR12761854	2018	Avian	North America	74	A
SRR12761853	2018	Avian	North America	235	A
SRR12761852	2018	Avian	North America	-	A
SRR12761851	2018	Avian	North America	9	F
SRR12761850	2018	Avian	North America	9	F
SRR12761849	2018	Avian	North America	74	D
SRR12761848	2016	Avian	North America	235	D
SRR12761847	2018	Avian	North America	74	D
SRR12761845	2018	Avian	North America	74	A
SRR12761844	2018	Avian	North America	74	A
SRR12761843	2018	Avian	North America	235	A
SRR12761842	2018	Avian	North America	-	A
SRR12761841	2018	Avian	North America	-	B
SRR12761840	2018	Avian	North America	235	A
SRR12761839	2018	Avian	North America	-	B
SRR12761838	2015	Avian	North America	-	F
SRR12761837	2018	Avian	North America	-	A
SRR12761836	2018	Avian	North America	235	A
SRR12761834	2018	Avian	North America	235	A
SRR12761833	2018	Avian	North America	235	A
SRR12761832	2018	Avian	North America	235	A
SRR12761831	2018	Avian	North America	235	A
SRR12761830	2018	Avian	North America	235	A
SRR12761914	2018	Avian	North America	-	F
SRR12761913	2018	Avian	North America	235	A
SRR12761912	2018	Avian	North America	235	A
SRR12761911	2018	Avian	North America	235	A
SRR12761910	2018	Avian	North America	235	A
SRR12761908	2018	Avian	North America	-	A
SRR12761907	2018	Avian	North America	9	F
SRR12761906	2018	Avian	North America	9	F
SRR12761905	2018	Avian	North America	235	A
SRR12761904	2018	Avian	North America	235	A
SRR12761903	2018	Avian	North America	318	A
SRR12761902	2018	Avian	North America	318	A
SRR12761901	2018	Avian	North America	-	A
SRR12761900	2018	Avian	North America	318	A
SRR12761899	2018	Avian	North America	235	A
SRR12761897	2018	Avian	North America	235	A
SRR12761896	2018	Avian	North America	235	A
SRR12761895	2018	Avian	North America	318	A
SRR12761894	2018	Avian	North America	235	A
SRR12761893	2017	Avian	North America	235	A
SRR12761892	2018	Avian	North America	235	A
SRR12761891	2015	Avian	North America	-	A
SRR12761890	2015	Avian	North America	13	A
SRR12761889	2016	Avian	North America	-	D
SRR12761888	2016	Avian	North America	36	A
SRR12761886	2016	Avian	North America	8	A
SRR12761885	2016	Avian	North America	8	D
SRR12761884	2016	Avian	North America	235	A
SRR12761883	2016	Avian	North America	235	A
SRR12761882	2016	Avian	North America	-	A
SRR12761881	2016	Avian	North America	235	A
SRR12761880	2016	Avian	North America	235	A
SRR12761879	2016	Avian	North America	235	A
SRR12761878	2017	Avian	North America	-	A
SRR12761877	2017	Avian	North America	235	A
SRR12761875	Unknown	Avian	North America	-	A
SRR12761874	Unknown	Avian	North America	235	A
SRR12761873	Unknown	Avian	North America	235	A
SRR12761872	Unknown	Avian	North America	235	A
SRR12761871	Unknown	Avian	North America	-	D
SRR12761870	Unknown	Avian	North America	235	A
SRR12761869	Unknown	Avian	North America	235	D
SRR12761868	Unknown	Avian	North America	235	A
SRR12761867	2018	Avian	North America	-	A
SRR12761865	2018	Avian	North America	-	D
SRR12761951	2018	Avian	North America	-	A
SRR12761950	2018	Avian	North America	-	A
SRR12761949	2018	Avian	North America	8	D
SRR12761948	2018	Avian	North America	-	D
SRR12761947	2018	Avian	North America	-	A
SRR12761946	2018	Avian	North America	-	A
SRR12761945	Unknown	Avian	North America	74	A
SRR12761944	Unknown	Avian	North America	9	F
SRR12761943	Unknown	Avian	North America	235	D
SRR12761942	Unknown	Avian	North America	-	F
SRR12761940	Unknown	Avian	North America	9	F
SRR12761939	Unknown	Avian	North America	9	F
SRR12761938	Unknown	Avian	North America	235	D
SRR12761937	2017	Avian	North America	158	A
SRR12761936	2017	Avian	North America	158	A
SRR12761935	2015	Avian	North America	237	A
SRR12761934	2017	Avian	North America	-	A
SRR12761933	2017	Avian	North America	235	A
SRR12761932	2017	Avian	North America	235	A
SRR12761931	2019	Avian	North America	37	A
SRR12761929	2019	Avian	North America	37	A
SRR12761928	2017	Avian	North America	235	A
SRR12761927	2017	Avian	North America	235	A
SRR12761926	2017	Avian	North America	235	D
SRR12761925	2017	Avian	North America	74	D
SRR10019135	Unknown	Bovine	Asia	122	B
SRR10485145	2009	Avian	Australia	20	A
SRR10485146	2009	Avian	Australia	20	A
SRR10485147	2009	Avian	Australia	20	A
SRR10485148	2009	Avian	Australia	20	A
SRR10485149	2009	Avian	Australia	20	A
SRR10485150	2013	Avian	Australia	20	A
SRR10485151	2013	Avian	Australia	20	A
SRR10485152	2009	Avian	Australia	20	A
SRR10485153	2013	Avian	Australia	20	A
SRR10485154	2013	Avian	Australia	20	A
SRR10485155	2013	Avian	Australia	20	A
SRR10485156	2013	Avian	Australia	20	A
SRR10485157	2013	Avian	Australia	20	A
SRR10485158	2013	Avian	Australia	20	A
SRR10485159	2013	Avian	Australia	20	A
SRR10485160	2013	Avian	Australia	20	A
SRR10485161	2013	Avian	Australia	20	A
SRR10485162	2013	Avian	Australia	20	A
SRR10485163	2009	Avian	Australia	20	A
SRR10485164	2013	Avian	Australia	20	A
SRR10485165	2013	Avian	Australia	20	A
SRR10485166	2013	Avian	Australia	20	A
SRR10485167	2013	Avian	Australia	20	A
SRR10485168	2013	Avian	Australia	20	A
SRR10485169	2012	Avian	Australia	20	A
SRR10485170	2012	Avian	Australia	20	A
SRR10485171	2012	Avian	Australia	20	A
SRR10485172	2012	Avian	Australia	20	A
SRR10485173	2012	Avian	Australia	20	A
SRR10485174	2009	Avian	Australia	20	A
SRR10485175	2012	Avian	Australia	20	A
SRR10485176	2012	Avian	Australia	20	A
SRR10485177	2012	Avian	Australia	20	A
SRR10485178	2012	Avian	Australia	20	A
SRR10485179	2012	Avian	Australia	20	A
SRR10485180	2012	Avian	Australia	20	A
SRR10485181	2012	Avian	Australia	20	A
SRR10485182	2012	Avian	Australia	20	A
SRR10485183	2012	Avian	Australia	20	A
SRR10485184	2012	Avian	Australia	20	A
SRR10485185	2009	Avian	Australia	20	A
SRR10485186	2012	Avian	Australia	20	A
SRR10485187	2012	Avian	Australia	20	A
SRR10485188	2010	Avian	Australia	20	A
SRR10485189	2010	Avian	Australia	20	A
SRR10485190	2010	Avian	Australia	20	A
SRR10485191	2010	Avian	Australia	20	A
SRR10485192	2010	Avian	Australia	20	A
SRR10485193	2010	Avian	Australia	20	A
SRR10485194	2010	Avian	Australia	20	A
SRR10485195	2010	Avian	Australia	20	A
SRR10485196	2009	Avian	Australia	20	A
SRR10485197	2010	Avian	Australia	20	A
SRR10485198	2009	Avian	Australia	20	A
SRR10485199	2009	Avian	Australia	20	A
SRR10485200	2009	Avian	Australia	20	A
SRR10485201	2009	Avian	Australia	20	A
SRR10485202	2009	Avian	Australia	20	A
SRR10485203	2009	Avian	Australia	20	A
SRR10485204	2009	Avian	Australia	20	A
SRR10485205	2009	Avian	Australia	20	A
SRR10485206	2009	Avian	Australia	20	A
SRR10485207	2009	Avian	Australia	20	A
SRR10485208	2009	Avian	Australia	20	A
SRR10485209	2009	Avian	Australia	20	A
SRR10485210	2009	Avian	Australia	20	A
SRR10485211	2009	Avian	Australia	20	A
SRR10485212	2009	Avian	Australia	20	A
SRR10485213	2009	Avian	Australia	20	A
SRR10485214	2009	Avian	Australia	20	A
SRR10485215	2009	Avian	Australia	20	A
SRR10485216	2009	Avian	Australia	20	A
SRR10485217	2009	Avian	Australia	20	A
SRR10485218	2009	Avian	Australia	20	A
SRR10485219	2009	Avian	Australia	20	A
SRR1257473	2008	Bovine	Asia	122	B
SRR1508168	2011	Bovine	Asia	122	B
SRR1509949	2006	Bovine	Asia	122	B
SRR1509952	2009	Bovine	Asia	122	B
SRR1511615	2011	Bovine	Asia	122	B
SRR1511616	2010	Bovine	Asia	122	B
SRR1511617	2011	Bovine	Asia	122	B
SRR1511626	2011	Bovine	Asia	122	B
SRR1511644	2011	Bovine	Asia	122	B
SRR1511650	2011	Bovine	Asia	122	B
SRR1511672	2012	Bovine	Asia	122	B
SRR1511675	2011	Bovine	Asia	122	B
SRR2348198	2009	Bovine	Asia	79	A
SRR2907037	Unknown	Unknown	Unknown	13	A
SRR4124988	2014	Human	North America	242	A
SRR4124989	2014	Human	North America	242	A
SRR4235364	Unknown	Unknown	Unknown	65	A
SRR4272588	Unknown	Bovine	North America	122	B
SRR4272590	Unknown	Avian	North America	8	A
SRR4272603	Unknown	Avian	North America	53	A
SRR4272614	Unknown	Avian	North America	156	A
SRR5127903	2003	Rabbit	Europe	9	F
SRR5127904	Unknown	Rabbit	Europe	9	A
SRR5127906	2006	Rabbit	Europe	204	A
SRR5127907	2003	Rabbit	Europe	204	A
SRR5127908	Unknown	Rabbit	Europe	9	F
SRR5127909	Unknown	Rabbit	Europe	9	F
SRR5127910	2003	Rabbit	Europe	298	A
SRR5127911	Unknown	Rabbit	Europe	204	A
SRR5127913	2003	Rabbit	Europe	298	A
SRR5127914	2006	Rabbit	Europe	9	F
SRR5127915	2007	Rabbit	Europe	74	A
SRR5127916	Unknown	Rabbit	Europe	9	F
SRR5127917	Unknown	Rabbit	Europe	50	D
SRR5127918	2007	Rabbit	Europe	204	A
SRR5127919	Unknown	Rabbit	Europe	9	F
SRR5133040	2011	Bovine	North America	79	A
SRR5133044	2011	Bovine	North America	79	A
SRR5133051	2011	Bovine	North America	79	A
SRR5133052	2011	Bovine	North America	79	A
SRR5133053	2011	Bovine	North America	79	A
SRR5133055	2014	Bovine	North America	79	A
SRR5133057	2011	Bovine	North America	79	A
SRR5133058	2011	Bovine	North America	79	A
SRR5133063	2011	Bovine	North America	79	A
SRR5133065	2011	Bovine	North America	79	A
SRR5133070	2014	Bovine	North America	79	A
SRR5133072	2014	Bovine	North America	79	A
SRR5133073	2011	Bovine	North America	79	A
SRR5133074	2011	Bovine	North America	79	A
SRR5133077	2011	Bovine	North America	79	A
SRR5133080	2011	Bovine	North America	79	A
SRR5133081	2014	Bovine	North America	79	A
SRR5133084	2011	Bovine	North America	79	A
SRR5133086	2011	Bovine	North America	79	A
SRR5133087	2011	Bovine	North America	79	A
SRR5133094	2011	Bovine	North America	79	A
SRR5133101	2011	Bovine	North America	79	A
SRR5133106	2011	Bovine	North America	79	A
SRR5133109	2011	Bovine	North America	79	A
SRR5133110	2011	Bovine	North America	79	A
SRR5133115	2011	Bovine	North America	79	A
SRR5133117	2011	Bovine	North America	79	A
SRR5133119	2014	Bovine	North America	79	A
SRR5133120	2011	Bovine	North America	79	A
SRR5133121	2014	Bovine	North America	79	A
SRR5133122	2011	Bovine	North America	79	A
SRR5133124	2011	Bovine	North America	79	A
SRR5133125	2011	Bovine	North America	79	A
SRR5133131	2011	Bovine	North America	79	A
SRR5133135	2011	Bovine	North America	79	A
SRR5192567	Unknown	Avian	North America	60	A
SRR5192568	Unknown	Avian	North America	8	A
SRR5192569	Unknown	Avian	North America	-	A
SRR5192570	Unknown	Avian	North America	8	A
SRR5192571	Unknown	Swine	North America	50	D
SRR5192572	Unknown	Avian	North America	52	A
SRR5192573	Unknown	Avian	North America	50	D
SRR5192574	Unknown	Swine	North America	51	A
SRR5192575	Unknown	Avian	North America	40	A
SRR5192576	Unknown	Avian	North America	27	A
SRR5192577	Unknown	Avian	North America	159	A
SRR5192578	Unknown	Avian	North America	40	A
SRR5192579	Unknown	Avian	North America	156	A
SRR5192580	Unknown	Avian	North America	53	A
SRR5192581	Unknown	Human	North America	54	A
SRR5192582	Unknown	Avian	North America	54	A
SRR5192583	Unknown	Human	North America	74	A
SRR5192584	2014	Avian	North America	-	A
SRR5192585	2014	Avian	North America	-	A
SRR5192586	Unknown	Bovine	North America	122	B
SRR5192587	2014	Avian	North America	-	A
SRR5192588	2014	Avian	North America	-	A
SRR5192589	2014	Avian	North America	-	A
SRR5192590	2014	Avian	North America	-	A
SRR5192591	2014	Avian	North America	-	A
SRR5192592	2014	Avian	North America	-	A
SRR5192593	2014	Feline	North America	241	A
SRR5192594	2013	Avian	North America	-	A
SRR5192595	2013	Avian	North America	155	A
SRR5192596	2013	Avian	North America	235	A
SRR5192597	2013	Avian	North America	-	A
SRR5192598	2013	Avian	North America	2	A
SRR5192600	2013	Avian	North America	159	A
SRR5192601	2013	Avian	North America	-	A
SRR5192602	2013	Avian	North America	-	A
SRR5192603	2013	Avian	North America	235	A
SRR5192604	2013	Avian	North America	235	A
SRR5192605	2013	Avian	North America	159	A
SRR5192606	2013	Unknown	South America	9	F
SRR5192607	2013	Cervid	North America	58	A
SRR5192608	2013	Unknown	North America	40	A
SRR5192609	2013	Unknown	North America	74	A
SRR5192610	2013	Avian	North America	235	A
SRR5192611	2013	Avian	North America	235	A
SRR5192612	2013	Avian	North America	235	A
SRR5192613	2013	Avian	North America	235	A
SRR5192614	2013	Avian	North America	273	A
SRR5192615	2013	Avian	North America	159	F
SRR5192616	2013	Avian	North America	-	A
SRR5192617	2012	Avian	North America	-	F
SRR5192618	2012	Avian	North America	-	A
SRR5192619	2012	Avian	North America	235	A
SRR5192620	2012	Avian	North America	36	A
SRR5192621	2012	Avian	North America	4	F
SRR5192622	2012	Avian	North America	-	A
SRR5192623	2012	Cervid	North America	236	A
SRR5192624	2012	Avian	North America	37	A
SRR5192625	2012	Unknown	North America	8	A
SRR5192626	2012	Unknown	North America	8	A
SRR5192627	2012	Avian	North America	4	F
SRR5192628	2012	Avian	North America	236	A
SRR5192629	2012	Avian	North America	242	A
SRR5192630	2012	Avian	North America	-	A
SRR5192631	2012	Avian	North America	-	A
SRR5192632	2012	Avian	North America	-	A
SRR5192637	2012	Avian	North America	251	A
SRR5192638	2012	Avian	North America	8	A
SRR5192639	2012	Avian	North America	155	A
SRR5192640	2012	Avian	North America	155	A
SRR5192641	2012	Avian	North America	155	A
SRR5192642	2012	Avian	North America	158	A
SRR5192643	2011	Avian	North America	251	A
SRR5192644	2011	Avian	North America	66	F
SRR5192645	2011	Avian	North America	242	A
SRR5192646	2011	Avian	North America	251	A
SRR5192647	2011	Avian	North America	-	A
SRR5192648	2011	Avian	North America	66	F
SRR5192649	2011	Avian	North America	-	A
SRR5192650	2011	Avian	North America	242	A
SRR5192651	2011	Avian	North America	171	F
SRR5192652	2011	Avian	North America	37	A
SRR5192653	2011	Avian	North America	37	A
SRR5192654	2011	Avian	North America	242	A
SRR5192655	2011	Avian	North America	30	A
SRR5192656	2011	Avian	North America	263	A
SRR5192657	2010	Avian	North America	262	A
SRR5192658	2010	Avian	North America	36	A
SRR5192659	2010	Unknown	South America	9	F
SRR5192660	2010	Unknown	South America	9	F
SRR5192661	2010	Unknown	South America	9	F
SRR5192662	2010	Avian	North America	36	A
SRR5192663	2010	Avian	North America	11	A
SRR5192664	2010	Unknown	North America	241	F
SRR5192665	2009	Avian	North America	255	A
SRR5192666	2009	Avian	North America	254	A
SRR5192667	2009	Avian	North America	37	A
SRR5192668	2009	Avian	North America	36	A
SRR5192670	2009	Avian	North America	-	A
SRR5192671	2009	Avian	North America	247	A
SRR5192672	2009	Avian	North America	246	A
SRR5192673	2008	Avian	North America	233	A
SRR5192674	2014	Avian	North America	-	A
SRR5192675	2002	Avian	North America	-	A
SRR5192676	2002	Unknown	North America	25	D
SRR5192677	2002	Avian	North America	-	A
SRR5192678	2002	Avian	North America	-	D
SRR5192679	2001	Avian	North America	-	A
SRR5192680	2001	Avian	North America	-	A
SRR5192685	2000	Avian	North America	-	A
SRR5192686	2000	Avian	North America	-	A
SRR5192687	2000	Avian	North America	-	A
SRR5192688	2014	Avian	North America	-	A
SRR5192689	2000	Avian	North America	-	A
SRR5192690	1999	Avian	North America	35	A
SRR5192691	1999	Avian	North America	4	F
SRR5192692	1999	Avian	North America	-	A
SRR5192693	1999	Avian	North America	-	A
SRR5192694	2014	Avian	North America	-	A
SRR5192695	2014	Avian	North America	-	A
SRR5192696	2014	Avian	North America	-	A
SRR5192697	2014	Avian	North America	-	A
SRR5192698	2014	Avian	North America	-	A
SRR5192699	2015	Avian	North America	-	F
SRR5192700	2015	Avian	North America	-	A
SRR5192701	2015	Avian	North America	25	A
SRR5192702	2015	Avian	North America	-	A
SRR5192703	2015	Avian	North America	-	D
SRR5192704	2015	Avian	North America	-	A
SRR5192705	2015	Avian	North America	-	A
SRR5192706	2014	Avian	North America	9	F
SRR5192707	2014	Avian	North America	35	A
SRR5192708	2014	Swine	North America	-	A
SRR5192709	2014	Avian	North America	4	F
SRR5192710	2014	Avian	North America	-	A
SRR5192711	2014	Avian	North America	-	A
SRR5192712	2014	Avian	North America	-	A
SRR5192713	2014	Avian	North America	-	A
SRR5192714	2014	Avian	North America	-	A
SRR5192715	2014	Avian	North America	-	A
SRR5192716	2014	Unknown	North America	9	F
SRR5192717	2014	Avian	North America	36	A
SRR5192718	2014	Avian	North America	-	A
SRR5192719	2014	Avian	North America	8	A
SRR5192720	2014	Avian	North America	25	A
SRR5192721	2014	Cervid	North America	-	A
SRR5192722	2014	Avian	North America	159	F
SRR5192723	2014	Avian	North America	-	A
SRR5192724	2014	Avian	North America	-	A
SRR5192725	2014	Bovine	North America	13	A
SRR5192726	2014	Bovine	North America	13	A
SRR5192727	2014	Bovine	North America	13	A
SRR5192728	2014	Bovine	North America	79	A
SRR5192729	2014	Bovine	North America	-	A
SRR5192730	2014	Avian	North America	159	F
SRR5192731	2014	Avian	North America	-	A
SRR5192732	2014	Avian	North America	-	A
SRR5256406	2011	Bovine	North America	-	A
SRR5872728	2015	Human	North America	25	A
SRR5872730	2015	Human	North America	25	A
SRR6831106	2017	Avian	Asia	129	F
SRR6831107	2017	Avian	Asia	129	A
SRR6831108	2017	Avian	Asia	129	A
SRR6831109	2017	Avian	Asia	129	A
SRR6831110	2017	Avian	Asia	129	A
SRR6831111	2017	Avian	Asia	129	A
SRR6831112	2017	Avian	Asia	129	A
SRR6831113	2017	Avian	Asia	129	A
SRR6831114	2017	Avian	Asia	129	A
SRR8100116	2017	Otariid	Australia	7	A
SRR8100117	2017	Otariid	Australia	7	A
SRR8100118	2017	Otariid	Australia	7	A
SRR8100119	2017	Otariid	Australia	7	A
SRR8100120	2017	Otariid	Australia	7	A
SRR8100121	2017	Otariid	Australia	7	A
SRR8731572	Unknown	Bovine	North America	79	A
SRR8984861	Unknown	Human	North America	-	A
SRR8997151	2016	Bovine	Asia	122	B
SRR9051182	2016	Marsupial	Australia	10	A
SRR9051183	2017	Marsupial	Australia	10	A
SRR9051184	2016	Marsupial	Australia	10	A
SRR9051185	2015	Marsupial	Australia	10	A
SRR9051186	2016	Marsupial	Australia	10	A
SRR9051187	2017	Marsupial	Australia	24	F
SRR9051188	2015	Marsupial	Australia	10	A
SRR9051189	2016	Marsupial	Australia	10	A
SRR9051190	2016	Marsupial	Australia	10	A
SRR9051191	2016	Marsupial	Australia	10	A
SRR9051192	2015	Marsupial	Australia	306	A
SRR9051193	2016	Marsupial	Australia	10	A
SRR9051194	2015	Marsupial	Australia	10	A
SRR9051195	2015	Marsupial	Australia	10	A
